# Supplementary material for: Low-Temperature Direct PECVD Synthesis of Graphene on Si(100) with Increased Methane Flow: Structure and Photoelectric Properties
Source: Micromachines (Basel). 2026 Jun 30;17(7):801. doi: 10.3390/mi17070801 (PMC13413903; doi:10.3390/mi17070801)
Supplement: Supplementary file 1 [file micromachines-17-00801-s001.zip]

Archive with 1 entries (1 files):
- micromachines-4355087-supplementary.pdf
